# Supplementary material for: Dynamic Structure of Yeast Septin by Fast Fluctuation-Enhanced Structured Illumination Microscopy
Source: Microorganisms. 2021 Oct 29;9(11):2255. doi: 10.3390/microorganisms9112255 (PMC8620077; doi:10.3390/microorganisms9112255)
Supplement: Supplementary file 1 [file microorganisms-09-02255-s001.zip]

Archive with 10 entries (9 files):
- si/
- si/S1.tif
- si/S2.tif
- si/S3.tif
- si/S4.tif
- si/Supplementary information-20210924 .docx
- si/Video S1.avi
- si/Video S2.avi
- si/Video S3.avi
- si/Video S4.avi
